# Supplementary material for: Incidence and predictors of mortality among neonates with respiratory distress syndrome admitted to neonatal intensive care units in Ethiopia: a systematic review and meta-analysis of evidence from two regional states
Source: BMC Pediatr. 2026 Apr 17;26:502. doi: 10.1186/s12887-026-06877-5 (PMC13217728; doi:10.1186/s12887-026-06877-5)
Supplement: Supplementary file 2 — Supplementary Material 2. [file 12887_2026_6877_MOESM2_ESM.csv]

study_id	Authors	publicationyear	countryregion	Region	Study_Setting	Statistical_analysis	design	samplesize	deaths	persontimeneonatedays	mortalityproportion	incidencerate1000neonatedays	bw15002499gahr	bwli	bwui	bw1500ahr	bwli1500	bwui1500	pretermahr	pretermli	pretermui	pnaahr	pnali	pnaui	hypothermiaahr	hypothermiaci	hypothermiaui	steroiduseahr	steroiduseli	steroiduseui	Multiple_preg_AHR	Multple_preg_LI	Multiple_preg_UI	pt_days	IR	log_IR	se_log_IR	IR_1000	study_label	logHR1500_2499	se_logHR1500_2499	logHR1500	se_logHR1500	logHR_preterm	se_logHR_preterm	logHR_asphyxia	se_logHR_asphyxia	logHR_hypothermia	se_logHR_hypothermia
1	Gashaye et al.,	2024	DMCSH	Amhara	Single Center	Semi-parametric	Retrospective cohort	384	141	1864	36.700001	75							1.54	1.03	2.3099999													1864	.075643778	-2.5817201	.084215194	75.643776	Gashaye et al. (2024)					.43178239	.20604303
2	Genet et al.,	2023	East Amhara (Woldia, Dessie, and Debre Berhan CSH)	Amhara	Multi-center	Semi-parametric	Retrospective cohort	494	209	3472	42.299999	60.200001	1.48	1.01	2.1600001							1.41	1.0599999	1.89	1.36	1.01	1.83							3472	.060195852	-2.8101518	.069171444	60.19585	Genet et al. (2023)	.3920421	.19391784					.34358969	.14752755	.30748472	.15162389
3	Bruck et al.,	2023	West Oromia	Oromia	Multi-center	Parametric	Retrospective cohort	406	152	2539	37.400002	59.869999	3.0999999	1.4	6.5999999							2.7	1.8	4				.33000001	.2	.69999999	2.2	1.4	3.4	2539	.059866089	-2.815645	.081110708	59.866089	Bruck et al. (2023)	1.1314021	.39556056					.9932518	.20370094
4	Bruck et al.,	2025	West Oromia	Oromia	Multi-center	Parametric	Retrospective cohort	385	149	2323	38.700001	64.099998	2.5999999	1.3	5.9000001	4.5	2	10.9							3.3	1.5	6.5	.33000001	.12	.88999999	2.3	1.4	3.6	2323	.064141199	-2.7466683	.081923194	64.141197	Bruck et al. (2025)	.95551139	.38586432	1.5040774	.43255499					1.1939224	.37406558
5	Selamsew K,	2022	FHCSH	Amhara	Single Center	Parametric	Retrospective cohort	452	112	2074	24.799999	54	1.9	1.0599999	3.27	3.98	1.7	10	2.4200001	1.33	4.4000001	2.7	1.5599999	4.5										2074	.054001927	-2.9187355	.094491117	54.001926	Selamsew K. (2022)	.64185387	.28737783	1.3812819	.45202979	.88376755	.30521062	.9932518	.27025297
[truncated: 24 more columns]
